# Supplementary material for: Distinct Phenotypic Variation of Blastocystis sp. ST3 from Urban and Orang Asli Population—An Influential Consideration during Sample Collection in Surveys
Source: Biology (Basel). 2022 Aug 12;11(8):1211. doi: 10.3390/biology11081211 (PMC9404808; doi:10.3390/biology11081211)
Supplement: Supplementary file 1 [file biology-11-01211-s001.zip]

Archive with 1 entries (1 files):
- biology-1763941-supplementary.pdf
